# Supplementary material for: NLRC5 Deficiency Delays Bone Healing by Inhibiting Osteogenic Differentiation of Bone Marrow-Derived Stem Cells and Altering the Immune Microenvironment
Source: Int J Mol Sci. 2026 Jul 21;27(14):6489. doi: 10.3390/ijms27146489 (PMC13411262; doi:10.3390/ijms27146489)
Supplement: Supplementary file 1 [file ijms-27-06489-s001.zip]

Archive with 3 entries (3 files):
- Supplementary Materials S1.pdf
- Supplementary Materials S2.pdf
- Supplementary Materials S3.xlsx
