# Supplementary material for: NLRC5 Deficiency Delays Bone Healing by Inhibiting Osteogenic Differentiation of Bone Marrow-Derived Stem Cells and Altering the Immune Microenvironment
Source: Int J Mol Sci. 2026 Jul 21;27(14):6489. doi: 10.3390/ijms27146489 (PMC13411262; doi:10.3390/ijms27146489)
Supplement: Supplementary file 1 [file ijms-27-06489-s001.zip › Supplementary Materials S3.xlsx]

## Sheet: Panel A
List	Metal channel	Antibody name	Clone	Brand	Catalog number
1	89Y	CD45	30-F11	Biolegend	103102
2	115ln	CD3ε	145-2C11	Biolegend	100302
3	141Pr	CD192(CCR2)	475301	RD	MAB55381-100
4	142Nd	MHC II(I-A/I-E)	M5/114.15.2	Biolegend	107602
5	143Nd	CD69	H1.2F3	Biolegend	104502
6	144Nd	CX3CR1	SA011F11	Biolegend	149002
7	145Nd	CD161(NK-1.1)	PK136	Biolegend	108702
8	146Nd	Ly-6C	HK1.4	Biolegend	128002
9	147Sm	Ly-6G	1A8	Biolegend	127602
10	148Nd	CD115(CSF-1R)	AFS98	Biolegend	135502
11	149Sm	CD19	6D5	Biolegend	115502
12	150Nd	CD25	3C7	Biolegend	101902
13	151Eu	CD135(Flt-3/Flk-2)	113308	RD	MAB7681
14	152Sm	CD11c	N418	Biolegend	117302
15	153Eu	Siglec-F	E50-2440	BD	552125
16	154Sm	ki-67	SolA15	ebioscience	14-5698-82
17	155Gd	CD317(BST-2)	44E9R	RD	MAB8660
18	156Gd	TCF7(TCF1)	812145	RD	MAB8224
19	157Gd	CD274(PD-L1)	10F.9G2	Biolegend	124302
20	158Gd	CD206(MMR)	C068C2	Biolegend	141702
21	159Tb	F4/80	Cl:A3-1	Biorad	MCA497G
22	160Gd	CD62L	MEL-14	Biolegend	104402
23	161Dy	CD90(Thy1)	TY-24/31	Bioxcell	BE0212
24	162Dy	CD183(CXCR3)	CXCR3-173	Biolegend	126502
25	163Dy	CD73	TY/11.8	Biolegend	127202
26	164Dy	CD39	5F2	Biolegend	135702
27	165Ho	CD64(FcγRI)	X54-5/7.1	Biolegend	139302
28	166Er	CD194(CCR4)	2G12	Biolegend	131202
29	167Er	CD278(ICOS)	C398.4A	Biolegend	313502
30	168Er	FoxP3	FJK-16s	ebioscience	14-5773-82
31	169Tm	CD279(PD1)	29F.1A12	Biolegend	135202
32	170Er	CD86	GL-1	Biolegend	105002
33	171Yb	CD44	IM7	Biolegend	103002
34	172Yb	CD127(IL-7Rα)	A7R34	Biolegend	135002
35	173Yb	CD196(CCR6)	29-2L17	Biolegend	129802
36	174Yb	CD27	LG.3A10	Biolegend	124202
37	175Lu	TCR β chain	H57-597	Biolegend	109202
38	176Yb	TCR γ/δ	GL3	PLT	180318
39	197Au	CD4	RM4-5	Biolegend	100576
40	198Pt	CD8a	53-6.7	Biolegend	100746
41	209Bi	CD11b	M1/70	Biolegend	101202
